# Supplementary material for: Global, regional, and national burden of hypertensive heart disease during 1990–2019: an analysis of the global burden of disease study 2019
Source: BMC Public Health. 2022 Apr 27;22:841. doi: 10.1186/s12889-022-13271-0 (PMC9044894; doi:10.1186/s12889-022-13271-0)
Supplement: Supplementary file 3 — Additional file 3: Table S1. The global and regional burden of hypertensive heart disease. [file 12889_2022_13271_MOESM3_ESM.xlsx]

## Sheet: Sheet1
Table S1. The global and regional burden of hypertensive heart disease.
Location	Sex	Prevalent cases (× 10,000) (95%UI)		Death(× 10,000) (95%UI)		DALYs (× 10,000) (95%UI)
		1990	2019	1990	2019	1990	2019
Global	Both	781.73(561.62-1064.3)	1859.8(1354.44-2489.84)	65.49(53.06-73.27)	115.67(85.98-127.86)	1394.36(1131.21-1565.01)	2150.8(1640.01-2389.99)
Global	Female	403.74(291.64-555.89)	985.86(715.26-1327.46)	37.66(30.65-45.26)	66.06(50.48-75.01)	748.02(587.09-896.71)	1121.27(896.39-1274.06)
Global	Male	378(269.01-518.51)	873.94(630.83-1188.41)	27.83(20.94-31.25)	49.61(34.52-55.76)	646.34(492.52-725.78)	1029.53(743.36-1154.02)
High-middle SDI	Both	200.56(140.56-284.04)	484.82(346.48-667.75)	14.11(12.67-15.83)	25.23(19.13-27.85)	279.99(251.99-310.16)	401.13(332.28-444.44)
High-middle SDI	Female	110.47(77.18-157.54)	275.86(195.38-380.05)	8.09(7.05-9.42)	14.84(10.67-16.85)	146.61(127.83-167.82)	210.41(167.63-237.02)
High-middle SDI	Male	90.09(62.85-127.09)	208.96(148.49-291.37)	6.03(5.33-6.91)	10.38(7.84-11.63)	133.38(117.34-152.81)	190.72(154.49-214.12)
High SDI	Both	163.47(119.2-218.74)	306.27(227.06-408.9)	7.72(6.6-8.48)	14.97(11.37-16.62)	139.02(118.29-152.24)	229.09(180.21-250.6)
High SDI	Female	91.71(66.45-124.83)	168.62(123.49-226.67)	4.9(3.85-5.77)	9.33(6.47-10.59)	76.35(62.25-85.13)	116.95(86.82-130.32)
High SDI	Male	71.75(52.51-97.35)	137.65(102.15-183)	2.82(2.21-3)	5.64(4.15-6.19)	62.67(50.06-68.06)	112.14(82.8-123.37)
Low-middle SDI	Both	84.95(59.83-118.19)	224.83(160.79-312.26)	10.84(7.71-13.15)	20.64(16.95-24.52)	249.69(173.74-302.87)	423.97(349.82-499.11)
Low-middle SDI	Female	40.73(28.84-56.47)	115.18(82.71-159.44)	6.21(3.93-8.53)	12.03(9.32-14.91)	137.65(82.97-186.43)	234.97(179.87-291.92)
Low-middle SDI	Male	44.23(31-62.1)	109.64(77.52-152.33)	4.63(3.55-5.54)	8.61(6.61-10.33)	112.04(84.62-134.24)	189(148.88-224.92)
Low SDI	Both	36.73(25.61-51.45)	85.03(59.51-116.91)	6.17(4.14-8.25)	11.36(7.77-14.95)	153.27(99.68-203.6)	262.93(180.01-342.29)
Low SDI	Female	16.39(11.44-22.95)	38.99(27.51-53.91)	3.79(2.36-5.89)	7.17(4.8-9.26)	91.38(55.29-133.45)	157.28(103.43-198.49)
Low SDI	Male	20.34(14.08-28.45)	46.04(32.22-63.37)	2.39(1.67-3.24)	4.2(2.64-6.61)	61.89(42.65-82.01)	105.65(67.45-161.36)
Middle SDI	Both	295.6(211.03-400.4)	757.89(550.15-1018.02)	26.61(18.53-29.99)	43.39(28.01-48.64)	571.58(399.55-647.91)	832.07(566.97-928.68)
Middle SDI	Female	144.24(104.15-193.9)	386.75(280.77-513.12)	14.66(10.36-17.19)	22.64(15.05-25.99)	295.59(207.93-346.3)	400.86(282.45-456.71)
Middle SDI	Male	151.36(106.14-204.2)	371.14(263.81-500.5)	11.95(7.57-14)	20.74(12.25-23.95)	275.99(178.72-323.54)	431.21(269.32-494.17)
DALY, disability adjusted life year; UI, uncertainty interval; SDI, socio-demographic index.
