# Supplementary material for: Global, regional, and national burden of hypertensive heart disease during 1990–2019: an analysis of the global burden of disease study 2019
Source: BMC Public Health. 2022 Apr 27;22:841. doi: 10.1186/s12889-022-13271-0 (PMC9044894; doi:10.1186/s12889-022-13271-0)
Supplement: Supplementary file 4 — Additional file 4: Table S2. The age-standardized rate of hypertensive heart disease in different SDI regions. [file 12889_2022_13271_MOESM4_ESM.xlsx]

## Sheet: Sheet1
Table S2. The age-standardized rate of hypertensive heart disease in different SDI regions.
Location	Sex	ASPR (95%UI)		ASDR (95%UI)		Age-standardized DALY rate (95%UI)
		1990	2019	1990	2019	1990	2019
Global	Both	219.54(158.77-299.36)	233.77(170.52-312.9)	19.31(15.88-21.62)	15.16(11.2-16.75)	364.55(297.73-406.7)	268.19(204.57-298.07)
Global	Female	202.19(147.16-277.09)	224.6(162.85-302.06)	19.35(15.82-23.31)	15.05(11.51-17.09)	358.42(284.09-428.91)	256.81(205.22-291.98)
Global	Male	238.87(172.47-324.37)	241.25(176.26-324.85)	18.95(14.59-21.14)	14.95(10.32-16.75)	368.86(283.39-412.8)	277.86(199.58-311.14)
High-middle SDI	Both	192.9(135.51-267.98)	194.15(136.66-268.88)	33.61(23.33-46.54)	27.93(19.19-36.95)	663.36(448.69-880.65)	523.34(358.77-683.32)
High-middle SDI	Female	175.02(122.92-242.27)	173.43(121.71-237.99)	41.79(26.74-69.78)	34.22(23.36-45.13)	808.15(510.08-1231.16)	621.98(420.01-790.87)
High-middle SDI	Male	211.34(148.35-292.97)	217.18(152.37-299.27)	24.69(17.59-34.33)	20.52(12.91-32.77)	515.98(363.46-696.12)	414.59(266.06-640.98)
High SDI	Both	183.78(131.68-256.29)	188.4(135.22-261.53)	24.49(18.05-30.4)	18.6(15.26-22.15)	449.48(321.77-543.44)	329.15(272.6-388.19)
High SDI	Female	177.4(127.59-246.72)	182.61(130.94-254.13)	28.03(18.66-39.8)	20.2(15.68-25)	502.77(317.4-683.42)	349.2(269.79-430.88)
High SDI	Male	189.67(136.91-264.47)	194.15(140.34-267.04)	20.51(16-24.26)	16.53(12.86-20.04)	392.9(303.16-468)	304.63(240.09-362.14)
Low-middle SDI	Both	351.37(252.96-473.84)	335.39(243.75-449.19)	35.14(25.41-39.45)	21.62(13.91-24.26)	615.16(439.1-691.58)	362.58(246.53-406)
Low-middle SDI	Female	327.64(237.55-440.91)	322.43(234.48-432.12)	35.98(26.01-42.16)	20.61(13.69-23.7)	613.21(436.63-715.73)	331.04(231.95-377.52)
Low-middle SDI	Male	373.69(267.91-507.27)	344.89(250.25-464.12)	33.43(21.47-38.66)	22.49(13.35-25.85)	610.17(394.44-708.88)	394.67(247.07-450.14)
Low SDI	Both	210.1(149.91-295.73)	240.85(172.61-328.71)	15.94(14.22-18.11)	13.15(9.82-14.54)	279.27(252.92-311.72)	201.66(165.95-222.96)
Low SDI	Female	193.36(138.06-272.71)	236.47(168.52-323.5)	14.93(12.92-17.45)	12.39(8.9-14.05)	251.67(219.29-288.67)	180.39(144.47-203.02)
Low SDI	Male	232.9(165.2-324.8)	241.96(173.09-334.88)	17.28(15.22-19.86)	13.9(10.07-15.41)	313.91(276.64-360.34)	224.58(178.46-251.36)
Middle SDI	Both	159.21(117.46-211.24)	157.98(118.55-206.9)	7.47(6.39-8.31)	6.76(5.17-7.44)	134.98(115.61-147.7)	123.33(95.12-134.58)
Middle SDI	Female	147.96(108.82-195.56)	148.97(111.09-196.37)	7.34(5.76-8.7)	6.43(4.54-7.21)	121.76(98.96-135.41)	102.4(77.67-113.63)
Middle SDI	Male	169.8(124.89-225.79)	165.24(124.36-215.12)	7.16(5.65-7.68)	6.7(4.83-7.35)	145.42(116.72-158.08)	141.55(101.55-156.03)
ASPR, age-standardized prevalence rate; ASDR, age-standardized death rate; DALY, disability adjusted life-year; SDI, socio-demographic index; UI, uncertainty interval
