# Supplementary material for: Global, regional, and national burden of hypertensive heart disease during 1990–2019: an analysis of the global burden of disease study 2019
Source: BMC Public Health. 2022 Apr 27;22:841. doi: 10.1186/s12889-022-13271-0 (PMC9044894; doi:10.1186/s12889-022-13271-0)
Supplement: Supplementary file 6 — Additional file 6: Table S4. The prevalence, death and DALYs of hypertensive heart disease in different regions. [file 12889_2022_13271_MOESM6_ESM.xlsx]

## Sheet: Sheet1
Table S4. The prevalence, death and DALYs of hypertensive heart disease in different regions.
Location	Sex	Prevalent cases (× 10,000) (95%UI)		Death(× 10,000) (95%UI)		DALYs (× 10,000) (95%UI)
		1990	2019	1990	2019	1990	2019
Africa	Both	62.33(43.15-85.66)	143.58(100.65-196.44)	8.76(6.14-10.79)	16.5(9.85-20.14)	210.62(146.66-258.35)	370.39(230.76-450.69)
Africa	Female	27.85(19.31-38.12)	64.06(45.12-86.75)	5.42(3.69-7.65)	10(6.31-12.08)	125.81(82.42-167.51)	213.28(135.11-257.61)
Africa	Male	34.48(23.9-47.76)	79.52(55.91-108.76)	3.34(2.04-4.16)	6.5(3.3-8.51)	84.81(53.46-104.63)	157.11(85.06-203.57)
America	Both	123.25(88.99-167.53)	259.19(189.28-348.92)	6.46(5.39-6.78)	13.43(11.06-14.69)	136.94(111.42-146.6)	250.26(212.41-273.6)
America	Female	63.52(45.71-86.63)	134.21(98.53-180.02)	3.66(2.76-4.03)	7.42(5.75-8.35)	70.51(54.69-76.36)	121.22(100.07-136.53)
America	Male	59.73(42.93-81.53)	124.98(91.32-168.32)	2.8(2.15-2.95)	6.01(4.51-6.59)	66.43(52.39-71.29)	129.03(98.36-141.1)
Andean Latin America	Both	2.1(1.41-3.09)	7.44(5.15-10.56)	0.23(0.2-0.26)	0.52(0.42-0.61)	4.72(4.05-5.39)	9.09(7.46-10.83)
Andean Latin America	Female	0.95(0.63-1.38)	3.5(2.45-4.87)	0.14(0.11-0.17)	0.29(0.24-0.35)	2.69(2.22-3.26)	4.79(3.86-5.78)
Andean Latin America	Male	1.15(0.75-1.7)	3.95(2.67-5.68)	0.09(0.08-0.11)	0.22(0.17-0.27)	2.02(1.72-2.34)	4.3(3.33-5.22)
Asia	Both	466.09(332.5-640.34)	1236.28(899.19-1674.23)	40.82(31.58-46.51)	65.84(48.8-73.94)	882.51(675.13-1010.82)	1262.77(975.46-1417.03)
Asia	Female	232.68(167.41-318.71)	656.14(473.26-885.02)	22.47(17.34-27.65)	35.62(27-41.42)	456.02(342.73-558.7)	632.79(503.92-738.05)
Asia	Male	233.41(164.67-321.53)	580.14(410.14-793.38)	18.36(13.36-21.08)	30.22(20.57-35.1)	426.49(312.38-488.8)	629.98(444.24-728.49)
Australasia	Both	2.61(1.88-3.57)	4.26(3.05-5.73)	0.08(0.06-0.08)	0.15(0.11-0.17)	1.37(1.08-1.53)	2.04(1.69-2.42)
Australasia	Female	1.66(1.18-2.31)	2.48(1.77-3.38)	0.05(0.03-0.05)	0.1(0.07-0.12)	0.78(0.57-0.88)	1.12(0.86-1.34)
Australasia	Male	0.95(0.68-1.29)	1.77(1.27-2.38)	0.03(0.02-0.03)	0.05(0.04-0.07)	0.59(0.46-0.67)	0.92(0.77-1.17)
Caribbean	Both	5.15(3.74-7.09)	10.48(7.66-14.45)	0.46(0.4-0.57)	0.97(0.8-1.15)	10.07(8.67-12.06)	19.24(15.82-22.92)
Caribbean	Female	2.14(1.56-2.9)	4.51(3.34-6.14)	0.26(0.21-0.36)	0.52(0.41-0.64)	5.41(4.28-7.42)	9.63(7.63-12.46)
Caribbean	Male	3.01(2.17-4.24)	5.97(4.28-8.44)	0.2(0.18-0.23)	0.46(0.37-0.55)	4.65(4.15-5.27)	9.61(7.88-11.58)
Central Asia	Both	8.66(6.2-11.7)	11.69(8.34-15.91)	0.67(0.59-0.9)	1.45(1.23-1.65)	14.74(13.11-19.11)	29.25(25.26-33.5)
Central Asia	Female	4.99(3.5-6.96)	5.73(3.98-8.01)	0.39(0.34-0.53)	0.8(0.64-0.93)	7.73(6.97-10.15)	14.44(12.01-16.97)
Central Asia	Male	3.67(2.68-4.93)	5.96(4.2-8.14)	0.29(0.24-0.39)	0.65(0.53-0.75)	7.01(5.94-9.34)	14.82(12.68-17.24)
Central Europe	Both	27.24(18.71-39.18)	39.24(27.53-55.6)	2.51(2.32-3.12)	4.87(3.49-5.64)	46.65(43.79-56.21)	73.09(54.63-84.67)
Central Europe	Female	15.38(10.26-22.62)	22.1(15.15-31.62)	1.53(1.37-1.99)	2.97(2.1-3.47)	26.02(23.67-32.36)	39.28(29.71-45.8)
Central Europe	Male	11.87(8.32-16.8)	17.14(12.24-23.78)	0.98(0.9-1.26)	1.9(1.28-2.2)	20.64(19.25-26.23)	33.81(23.73-39.6)
Central Latin America	Both	11.32(7.92-16.05)	34.36(24.46-48.25)	1.17(0.82-1.24)	2.36(1.94-2.95)	22.48(16.11-23.85)	39.25(32.92-50.31)
Central Latin America	Female	5.89(4.14-8.28)	17.95(12.88-24.7)	0.67(0.44-0.72)	1.35(1.08-1.72)	12.48(8.39-13.29)	21.06(17.44-27.27)
Central Latin America	Male	5.43(3.73-7.92)	16.41(11.54-23.66)	0.49(0.32-0.53)	1(0.82-1.27)	10(6.7-10.72)	18.19(14.92-23.35)
Central Sub-Saharan Africa	Both	2.82(1.82-4.34)	6.6(4.38-9.9)	1(0.63-1.3)	2.07(1.33-2.81)	25(15.63-32.6)	47.96(30.76-64.81)
Central Sub-Saharan Africa	Female	1.37(0.87-2.08)	3.37(2.2-5.05)	0.62(0.36-0.87)	1.39(0.85-1.9)	15.11(8.63-20.38)	30.04(18.44-40.83)
Central Sub-Saharan Africa	Male	1.45(0.93-2.24)	3.23(2.13-4.86)	0.38(0.23-0.52)	0.68(0.41-1.05)	9.89(5.77-13.52)	17.92(10.87-27.32)
East Asia	Both	304.24(215.24-418.35)	808.04(582.11-1100.95)	24.63(18.66-28.03)	33.05(21.18-38.46)	514.44(375.99-589.91)	578.08(405.36-671.35)
East Asia	Female	154.03(110-211.31)	440.28(313.37-597.76)	13.07(10.04-15.38)	16.52(10.35-20.12)	254.4(191.95-298.94)	266.74(182.23-322.53)
East Asia	Male	150.22(104.24-207.82)	367.76(259.55-504.34)	11.56(7.85-14)	16.53(10.01-20.11)	260.04(171.86-316.62)	311.34(199.99-382.16)
Eastern Europe	Both	14.69(9.79-21.83)	19.89(13.36-29.51)	0.96(0.86-1.56)	2.46(1.51-2.85)	22.55(20.25-32.67)	44.72(29.76-51.73)
Eastern Europe	Female	10.95(7.21-16.51)	14.8(9.92-22.12)	0.59(0.53-1.06)	1.54(0.87-1.82)	12.36(11.22-19.01)	23.97(14.78-28.57)
Eastern Europe	Male	3.74(2.56-5.51)	5.09(3.4-7.5)	0.36(0.32-0.58)	0.93(0.55-1.11)	10.18(8.72-14.97)	20.74(13.15-25.43)
Eastern Sub-Saharan Africa	Both	17.1(11.75-23.45)	39.42(27.25-53.75)	3.02(1.83-4.33)	4.75(2.79-7.18)	75.2(45.78-109.05)	107.74(65.87-158.71)
Eastern Sub-Saharan Africa	Female	7.24(4.95-10.14)	17.11(11.72-23.68)	1.86(1.06-2.91)	3(1.7-4.39)	44.53(25.45-67.22)	62.86(36.68-89.62)
Eastern Sub-Saharan Africa	Male	9.85(6.8-13.51)	22.31(15.4-30.24)	1.16(0.69-1.85)	1.76(0.99-3.38)	30.67(18.2-46.78)	44.88(26.04-82.68)
Europe	Both	128.64(91.88-180.76)	217.77(156.7-298.87)	9.37(8.36-11.32)	19.72(13.33-21.94)	162.5(148.78-190.29)	264.03(197.31-292.48)
Europe	Female	79.07(55.7-112.4)	130.08(93.12-179.39)	6.08(5.18-7.75)	12.92(8.16-14.57)	94.81(82.49-115.03)	152.43(106.47-170.34)
Europe	Male	49.57(35.74-68.17)	87.69(63.24-121.26)	3.29(2.95-3.92)	6.81(4.58-7.54)	67.68(61.66-79.73)	111.6(83.15-124.05)
High-income Asia Pacific	Both	16.68(11.43-23.19)	43.46(30.45-60.83)	1.45(0.83-1.57)	1.93(1.46-2.37)	23.45(15.31-25.28)	23.13(18.74-32.08)
High-income Asia Pacific	Female	9.28(5.86-13.77)	26.43(17.73-38.39)	0.94(0.51-1.03)	1.41(1.01-1.67)	13.43(8.43-14.62)	14.53(11.12-17.99)
High-income Asia Pacific	Male	7.4(5.24-10.12)	17.03(12.24-23.28)	0.51(0.27-0.55)	0.53(0.43-0.81)	10.02(6.39-10.77)	8.6(7.25-13.92)
High-income North America	Both	84.33(60.3-113.09)	154.05(112.54-203.77)	2.43(2.06-2.61)	5.45(3.64-5.95)	52.6(45.17-58.19)	110.2(73.55-120.11)
High-income North America	Female	43.92(31.55-59.48)	81.05(58.58-106.75)	1.42(1.07-1.67)	2.9(1.84-3.23)	25.98(20.48-29.66)	48(31.79-53.05)
High-income North America	Male	40.41(28.88-54.19)	73(53.86-96.29)	1.02(0.79-1.1)	2.56(1.43-2.76)	26.61(21.86-29.83)	62.19(36.02-67.84)
North Africa and Middle East	Both	50.5(35.97-68.99)	133.18(97.53-176.45)	5.33(3.25-6.74)	10.89(5.98-13.52)	115.33(70.29-146.91)	218.04(128.52-276.87)
North Africa and Middle East	Female	23.73(17.15-32.33)	64.08(47.69-83.71)	3(1.72-4.58)	5.71(3.31-6.67)	62.39(36.2-88.76)	108.99(68.11-129.88)
North Africa and Middle East	Male	26.77(18.88-36.53)	69.1(49.66-93.1)	2.33(1.35-3.29)	5.18(2.54-7.21)	52.94(31.86-74.96)	109.05(58.09-153.63)
Oceania	Both	0.78(0.55-1.05)	1.88(1.34-2.57)	0.08(0.05-0.1)	0.17(0.11-0.23)	2.1(1.45-2.86)	4.64(2.99-6.35)
Oceania	Female	0.35(0.25-0.47)	0.83(0.6-1.13)	0.04(0.02-0.05)	0.08(0.05-0.11)	0.97(0.58-1.44)	2.03(1.15-3.03)
Oceania	Male	0.43(0.3-0.59)	1.05(0.73-1.44)	0.04(0.02-0.06)	0.09(0.05-0.13)	1.13(0.7-1.59)	2.61(1.56-3.69)
South Asia	Both	43.26(30.28-61.99)	130.51(91.71-187.08)	7.28(4.4-9.94)	14.63(10.38-19.15)	168.42(99.82-228.94)	300.24(219.34-389.83)
South Asia	Female	22.3(15.59-31.84)	72.69(50.39-103.92)	4.34(2.16-6.91)	9.14(5.77-12.71)	96.99(46.12-151.37)	178.31(115.64-248)
South Asia	Male	20.96(14.68-30.05)	57.82(40.61-82.27)	2.94(2.1-4.13)	5.49(3.56-7.64)	71.44(50.48-99.74)	121.93(81.94-166.61)
Southeast Asia	Both	73.74(52.75-98.68)	184.77(133.07-247.3)	5.16(3.71-6.09)	11.04(7.07-12.45)	123.3(85.96-145.79)	249.89(158.51-283.42)
Southeast Asia	Female	33.46(24.33-45.16)	85.26(61.94-112.98)	2.84(1.98-3.6)	5.83(3.98-6.87)	63.3(43.74-78.83)	117.94(77.34-139.79)
Southeast Asia	Male	40.28(28.45-54.03)	99.51(71.4-133.91)	2.32(1.49-2.71)	5.22(2.95-6.24)	59.99(38.3-70.47)	131.95(75.32-158.46)
Southern Latin America	Both	8.65(5.8-12.79)	15.86(10.87-22.92)	0.59(0.53-0.72)	1.2(0.98-1.37)	11.25(10.24-12.77)	17.55(15.38-20.96)
Southern Latin America	Female	4.95(3.3-7.3)	8.82(5.97-12.67)	0.31(0.27-0.42)	0.71(0.52-0.83)	5.45(4.63-6.65)	9.03(6.99-10.53)
Southern Latin America	Male	3.7(2.44-5.57)	7.04(4.85-10.13)	0.28(0.25-0.35)	0.49(0.42-0.6)	5.8(5.09-7.1)	8.52(7.43-10.88)
Southern Sub-Saharan Africa	Both	4(2.62-5.87)	7.42(4.84-11.05)	0.74(0.65-0.88)	1.52(1.35-1.71)	16.96(15.04-19.62)	30.95(27.79-34.91)
Southern Sub-Saharan Africa	Female	2.23(1.44-3.27)	4.14(2.67-6.16)	0.48(0.41-0.57)	1(0.86-1.13)	10.42(9.06-11.82)	18.29(16.05-20.92)
Southern Sub-Saharan Africa	Male	1.76(1.16-2.6)	3.28(2.13-4.88)	0.26(0.2-0.32)	0.53(0.46-0.61)	6.54(5.22-8.28)	12.66(10.81-14.78)
Tropical Latin America	Both	12.84(8.73-18.38)	39.28(27.23-55.77)	1.63(1.29-1.73)	3.07(2.67-4.17)	37.06(28.58-39.15)	57.24(51.56-78.12)
Tropical Latin America	Female	6.16(4.27-8.54)	19.42(13.71-26.83)	0.88(0.65-0.97)	1.73(1.41-2.37)	19.06(13.81-20.64)	29.75(25.81-40.73)
Tropical Latin America	Male	6.68(4.48-9.82)	19.86(13.47-28.89)	0.75(0.55-0.8)	1.34(1.17-1.87)	18(13.15-19.16)	27.49(24.64-38.79)
Western Europe	Both	73.88(52.39-104.08)	129.83(92.36-179.84)	4.72(4.07-5.58)	10.15(6.85-11.52)	72.16(62.37-80.77)	112.3(84.73-125.32)
Western Europe	Female	45.31(31.73-64.18)	74.47(52.75-103.35)	3.24(2.66-4.16)	7.04(4.21-8.11)	44.77(35.8-51.37)	69.81(45.92-78.94)
Western Europe	Male	28.57(20.35-39.56)	55.37(39.29-77.13)	1.47(1.18-1.64)	3.11(2.12-3.48)	27.39(21.52-29.83)	42.5(32.72-49.03)
Western Sub-Saharan Africa	Both	17.14(12.12-23.37)	38.13(26.71-51.36)	1.37(1.02-1.73)	2.96(1.81-3.73)	34.53(25.03-43.97)	76.16(47.59-97.26)
Western Sub-Saharan Africa	Female	7.45(5.26-10.14)	16.83(11.81-22.72)	0.99(0.69-1.3)	2.07(1.19-2.65)	23.75(16.35-31.07)	50.67(29.07-65.78)
Western Sub-Saharan Africa	Male	9.69(6.77-13.15)	21.29(14.89-28.67)	0.38(0.26-0.51)	0.9(0.51-1.24)	10.78(7.53-14.64)	25.49(14.69-34.89)
DALY, disability adjusted life-year; UI, uncertainty interval; SDI, socio-demographic index.
