# Supplementary material for: Global, regional, and national burden of hypertensive heart disease during 1990–2019: an analysis of the global burden of disease study 2019
Source: BMC Public Health. 2022 Apr 27;22:841. doi: 10.1186/s12889-022-13271-0 (PMC9044894; doi:10.1186/s12889-022-13271-0)
Supplement: Supplementary file 7 — Additional file 7: Table S5. The age-standardized rate of hypertensive heart disease in different regions. [file 12889_2022_13271_MOESM7_ESM.xlsx]

## Sheet: Sheet1
Table S5. The age-standardized rate of hypertensive heart disease in different regions.
Location	Sex	ASPR (95%UI)		ASDR (95%UI)		Age-standardized DALY rate (95%UI)
		1990	2019	1990	2019	1990	2019
Africa	Both	251.19(175.6-345.23)	261.79(183.51-361.82)	38.54(27.37-48.53)	34.15(20.48-41.78)	750.92(525.85-919.72)	618.39(380.89-755.77)
Africa	Female	217.89(152.5-299.16)	222.19(156.23-306.39)	45.84(32.53-66.33)	39.68(25.1-48.78)	883.2(593.12-1209.12)	695.31(442.73-838.12)
Africa	Male	289.32(202.38-396.99)	306.83(215.53-421.77)	29.86(18.01-37.11)	27.56(13.34-36.22)	606.69(379.31-746.27)	530.54(284.14-685.04)
America	Both	203.27(147.74-274.65)	201.67(147.28-270.99)	10.92(9.21-11.5)	10.2(8.47-11.14)	225.14(184.19-241.28)	197.98(167.84-215.67)
America	Female	184.69(133.74-248.9)	186.06(136.01-249.48)	10.54(7.97-11.6)	9.58(7.58-10.84)	207.99(160.71-225.28)	172.01(143.07-193.36)
America	Male	226.16(164.34-305.02)	219.63(160.65-295.41)	11.18(8.68-11.78)	10.7(8.05-11.76)	243(191.03-261.36)	225.26(171.43-246.66)
Asia	Both	287.3(206.87-391.75)	277.25(201.34-373.26)	27.6(22.14-31.49)	16.03(11.88-17.99)	482.88(374.13-549.67)	277.65(214.33-311.61)
Asia	Female	275.92(198.91-375.26)	274.64(198.57-371.15)	28.26(22.1-35.1)	15.55(11.74-18.06)	483.37(369.04-589.56)	262.08(208.16-304.91)
Asia	Male	292.59(209.49-401.42)	272.99(197.63-369.75)	26.24(19.43-29.93)	16.33(11.04-18.93)	476.43(353.46-543.58)	292.27(206.01-337.2)
Europe	Both	126.11(90.74-173.57)	129.27(94.49-175.31)	9.52(8.39-11.59)	11.05(7.62-12.27)	158.93(145.44-185.42)	160.31(121.66-176.87)
Europe	Female	120.25(86.06-167.75)	126.96(92.3-173.5)	9.33(7.9-12.07)	10.98(7.17-12.34)	146.73(127.92-176.91)	146.03(106.49-162.8)
Europe	Male	133.75(96.21-182.21)	131.2(95.59-179.62)	9.43(8.34-11.21)	10.54(7.03-11.71)	170.43(155.35-200.15)	171.89(128.13-191.04)
Oceania	Both	340.99(241.64-471.33)	344.91(248.54-477.87)	31.46(21.66-41.77)	28.52(19.47-37.67)	686.37(481.16-916.48)	626.28(419.08-841.65)
Oceania	Female	319.1(227.42-441.69)	317.78(227.42-439.85)	31.97(19.75-46.25)	27.64(17.26-39.83)	669.86(414.05-963.08)	582.76(350.63-858.41)
Oceania	Male	359.77(253.8-502.85)	369.19(262.86-514.17)	30.65(19.86-42.16)	29.2(18.03-39.77)	698.06(442.69-962.58)	665.3(410.77-914.04)
Andean Latin America	Both	118.57(79.35-174.22)	138.37(95.1-196.87)	13.03(11.22-14.99)	9.74(7.97-11.53)	232.29(199.46-264.95)	164.59(134.92-195.73)
Andean Latin America	Female	101.91(68.23-146.03)	122.87(85.81-171.84)	14.95(12.2-18.44)	10.34(8.31-12.35)	258.3(212.5-312.76)	165.99(133.84-199.73)
Andean Latin America	Male	137.21(90.42-202.01)	155.89(105.88-223.65)	10.94(9.34-12.57)	8.98(6.98-10.88)	204.3(173.52-236.11)	162.18(125.92-196.4)
Australasia	Both	115.33(83.8-156.43)	79.1(57.17-106.2)	3.58(2.76-3.92)	2.54(1.96-2.99)	60.48(47.87-67.38)	38.93(32.9-46.55)
Australasia	Female	122.05(87.32-167.43)	81.12(57.94-110.49)	3.67(2.46-4.1)	2.62(1.83-3.11)	57.68(42.79-65.26)	35.58(28.35-43.78)
Australasia	Male	100.1(72.08-134.84)	75.13(54.65-99.44)	3.1(2.33-3.38)	2.25(1.8-2.82)	59.71(46.6-67.4)	41.1(34.26-51.04)
Caribbean	Both	208.36(152.01-285.07)	202.49(147.92-279.69)	19.38(16.77-23.78)	18.7(15.42-22.07)	388.81(336.25-467.5)	372.31(306.19-444.12)
Caribbean	Female	164.03(121.06-221.77)	160.31(118.14-217.64)	20.71(16.65-28.66)	18.01(14.26-22.38)	403.02(320.32-553.62)	349.82(274.66-454.4)
Caribbean	Male	259.45(189.12-361.17)	254.22(180.4-359.97)	17.7(15.75-20.11)	19.41(15.49-23.25)	372.21(334.56-420.93)	397.15(326.25-477.63)
Central Asia	Both	209.39(150.72-285.57)	190.2(133.2-262.39)	16.28(14.18-21.87)	27.78(21.89-31.64)	325.32(288.5-423.29)	454.61(389.98-515.33)
Central Asia	Female	190.57(133.6-265.09)	164.91(114.56-231.93)	14.8(12.96-20.48)	25.45(19.2-29.54)	285.79(257.73-374.5)	396.59(327.11-461.49)
Central Asia	Male	235.78(170.53-321.34)	222.29(157.45-302.83)	18.67(15.46-25.46)	31.11(22.95-35.37)	380.69(321.25-508.36)	530.76(430.92-605.63)
Central Europe	Both	197.26(138.47-280.24)	173.76(123.54-242.05)	19.1(17.41-24.05)	21.66(15.47-25.06)	328.34(306.59-398.83)	334.8(249.45-387.41)
Central Europe	Female	184.88(126.6-267.33)	158.34(109.55-224.46)	19(16.94-24.73)	20.36(14.56-23.73)	309.77(282.37-385.01)	287.52(217.45-335.65)
Central Europe	Male	210.07(149.78-291.65)	190.02(137.39-260.2)	18.67(16.95-24.16)	22.68(15.08-26.21)	343.86(320.27-438.28)	383.7(267.73-449.33)
Central Latin America	Both	159.94(112.3-227.37)	153.49(108.96-216.12)	17.31(12.3-18.53)	10.65(8.77-13.33)	288.84(208.22-307.18)	171.55(144.24-219.61)
Central Latin America	Female	155.58(109.63-217.83)	145.27(104.07-201.1)	19.32(12.7-20.82)	10.99(8.8-14.01)	310.42(209.43-331.41)	168.87(139.72-218.12)
Central Latin America	Male	165.28(114.5-240.72)	164.48(115.24-236.35)	15.08(9.91-16.22)	10.16(8.26-12.86)	264.86(176.33-284.96)	173.79(143.23-222.23)
Central Sub-Saharan Africa	Both	149.96(97.29-224.13)	147.64(95.56-222.5)	58.74(38.65-78.12)	53.52(34.32-72.46)	1143.08(733.83-1487.47)	970.25(625.82-1310.41)
Central Sub-Saharan Africa	Female	136.93(88.42-204.94)	134.73(87.59-205.08)	70.79(43.1-103.92)	62.67(38.23-86.08)	1335.06(791.41-1880.74)	1117.01(686.46-1515.52)
Central Sub-Saharan Africa	Male	165.61(107.75-247.13)	166.87(107.2-255.02)	44.56(27.26-62.69)	38.06(22.87-59.97)	925(563.27-1270.79)	751.99(462.21-1158.43)
East Asia	Both	452.89(326.19-616.53)	426.15(306.64-574.76)	41.32(32.91-46.64)	20.29(12.84-23.5)	680.03(516.01-768.81)	310.39(217.45-359.39)
East Asia	Female	428.41(307.93-582.56)	427.44(306.76-575.34)	39.01(30-45.69)	17.47(10.98-21.26)	634.85(485.82-737.99)	262.22(178.39-315.84)
East Asia	Male	467.13(331.84-639.46)	408.86(293.74-556.25)	45.3(32.42-52.99)	24.58(14.94-29.5)	739.14(508.97-880.93)	370.9(236.1-448.98)
Eastern Europe	Both	56.08(38.32-81.9)	56.49(38.15-83.04)	3.74(3.33-6.19)	7.14(4.41-8.25)	82.65(74.04-120.03)	131.69(88.52-152.55)
Eastern Europe	Female	58.87(39.72-86.79)	62.59(42.45-92.45)	3.42(3.05-6.11)	6.41(3.65-7.57)	69.92(63.54-105.63)	106.71(66.85-127.73)
Eastern Europe	Male	45.95(31.61-66.63)	42.37(28.63-62.73)	4.05(3.58-6.76)	7.91(4.57-9.47)	97.14(84.31-147.43)	161.99(101.78-197.37)
Eastern Sub-Saharan Africa	Both	269.4(184.82-372.78)	281.84(193.68-387.8)	51.41(31.56-75.45)	38.78(22.41-58.48)	1013.38(625.85-1450.76)	696.93(418.42-1038.7)
Eastern Sub-Saharan Africa	Female	224.47(152.02-313.73)	230.37(157.74-322.69)	62.97(35.56-105.06)	45.98(25.59-68.46)	1201.05(693.48-1852.31)	790.72(452.51-1150.25)
Eastern Sub-Saharan Africa	Male	320.29(221.09-438.98)	345.04(239.14-473.53)	37.6(22.47-61.4)	28.85(15.99-56.89)	807.52(487.29-1260.3)	577.68(334.17-1082.93)
High-income Asia Pacific	Both	94.17(65.14-131.62)	85.08(61.45-114.61)	9(4.88-9.89)	2.99(2.32-3.97)	129.2(81.28-139.91)	44.03(36.47-64.56)
High-income Asia Pacific	Female	89.17(57.51-130.82)	80.12(55.81-111.8)	9.3(4.87-10.31)	3.13(2.32-3.92)	124.93(77.07-136.1)	40.71(32.5-55.99)
High-income Asia Pacific	Male	95.01(68.77-129.43)	86.65(64.08-115.55)	8.08(3.82-8.8)	2.46(2.02-3.77)	128.7(75.64-138.94)	44.47(37.61-74.44)
High-income North America	Both	245.55(178.18-325.2)	253.12(188.8-330.6)	6.82(5.79-7.35)	8.27(5.41-8.97)	155.34(133.23-171.76)	193.71(126.46-210.17)
High-income North America	Female	219.88(159.84-292.46)	233.92(172.42-304.76)	6.27(4.77-7.41)	7.05(4.42-7.77)	129.72(102.97-148.1)	146.39(95.27-160.71)
High-income North America	Male	273.95(198.12-364.87)	270.97(203.25-351.64)	7.14(5.58-7.81)	9.39(5.22-10.14)	181.22(148.33-203.91)	242.13(137.3-264.01)
North Africa and Middle East	Both	325.03(237.39-443.46)	333.87(249.08-446.48)	41.09(24.6-52.07)	32.19(17.12-39.3)	726.33(448.41-913.08)	545.04(315.76-682.37)
North Africa and Middle East	Female	305.1(224.94-414.94)	326.81(245.81-429.03)	45.6(25.89-71.32)	34.44(19.62-40.12)	792.46(469.34-1167.71)	562.8(343.81-662.1)
North Africa and Middle East	Male	345.45(250.36-474.06)	340.93(249.6-463.98)	35.95(20.07-50.45)	29.88(14.53-40.91)	655.85(392.47-915.4)	526.37(275-729.69)
South Asia	Both	110.16(77.42-156.76)	111.77(78.33-159.03)	19.04(12.13-26.72)	13.15(9.33-17.37)	334.11(206.28-452.43)	229.19(166.09-296.9)
South Asia	Female	119.65(83.87-170.21)	120.46(83.87-172.36)	24.3(12.8-40.22)	15.87(10.15-22.25)	412.44(212.86-656.86)	268.58(173.77-371.31)
South Asia	Male	101.22(71.39-144.19)	101.79(71.87-145.22)	14.11(10.27-19.41)	10.03(6.45-14.23)	261.15(189.39-363.95)	185.63(123.95-255.28)
Southeast Asia	Both	335.04(244.44-456.45)	334.77(244.81-451.58)	25.03(18.62-29.72)	21.41(14.2-24.01)	497.91(358.12-584.08)	422.86(274.21-476.83)
Southeast Asia	Female	284.1(207.87-383.35)	282.9(206.93-375.76)	25.62(18.37-33.01)	20.61(14.63-24.19)	486.28(337.57-607.71)	377.03(252.86-445.17)
Southeast Asia	Male	395.73(284.47-542.73)	398.12(289.09-540.39)	23.72(15.58-27.37)	21.82(12.83-25.81)	505.56(331.09-586.74)	468.98(274.6-557.57)
Southern Latin America	Both	203.38(136.82-295.52)	184.01(126.98-265.39)	14.22(12.63-17.97)	13.86(11.37-15.87)	251.67(229.94-292.85)	207(182.26-247.83)
Southern Latin America	Female	197.56(132-285.91)	171.54(117.89-246.44)	12.94(11.12-17.96)	12.99(9.58-15.29)	215.07(184.34-264.64)	176.79(139.24-207.74)
Southern Latin America	Male	210.93(142.22-314.01)	200.36(138.75-286.68)	15.68(14.06-20.79)	14.51(12.21-17.6)	294.01(262.96-366.01)	239.9(208.92-303.92)
Southern Sub-Saharan Africa	Both	162.77(105.9-237.54)	147.83(95.76-216.01)	31.68(27.24-37.88)	34.14(30.09-38.08)	608.77(535.69-712.01)	580.32(519.49-648.89)
Southern Sub-Saharan Africa	Female	155.76(100.19-228)	137.36(88.3-200.8)	35.07(29.63-42.08)	36.1(30.82-40.71)	665(578.18-765.36)	590.33(517.3-673.77)
Southern Sub-Saharan Africa	Male	173.95(113.62-256.66)	165.52(107.14-246.76)	25.81(20.42-32.51)	29.19(25.06-32.9)	526.8(419.71-667.22)	546.14(468.74-627.38)
Tropical Latin America	Both	173.77(120.64-246.81)	171.04(118.41-242.85)	21.86(17.93-23.4)	13.43(11.61-18.18)	415.35(325.73-440.73)	240.36(215.74-327.89)
Tropical Latin America	Female	149.04(105.93-206.12)	147.3(103.5-204.06)	22.01(16.66-24.55)	13.01(10.63-17.89)	404.54(297.05-438.05)	224.29(194.68-306.83)
Tropical Latin America	Male	207.24(141.61-300.09)	205.6(139.7-297.32)	21.41(16.35-23.01)	13.8(11.95-19.16)	425.37(316.16-453.93)	258.86(230.99-362.86)
Western Europe	Both	123.46(89.54-169.68)	123.53(89.18-169.17)	8.02(6.8-9.67)	8.38(5.82-9.46)	121.86(105.55-136.67)	103.51(80.73-115.66)
Western Europe	Female	118.27(85.27-163.94)	118.37(85.56-161.64)	8.27(6.78-10.72)	8.79(5.45-10.03)	118(94.96-135.37)	100.32(70.39-113.41)
Western Europe	Male	128.53(92.99-177.09)	128.39(92.52-175.74)	7.06(5.92-8.22)	7.23(4.88-8.07)	120.13(97.18-130.98)	101.91(79.07-117.02)
Western Sub-Saharan Africa	Both	229.9(161.24-310.02)	242.88(168.71-330.3)	18.52(13.96-23.32)	18.91(11.8-23.46)	387.89(287.03-490.31)	388.85(247.32-487.74)
Western Sub-Saharan Africa	Female	195.83(138.03-263.84)	203.4(142.05-278.98)	26.08(18.48-34.63)	25.5(14.94-32.3)	540.73(378.94-707.16)	503.17(292.65-645.23)
Western Sub-Saharan Africa	Male	269.1(187.67-363.17)	287.6(199.87-386.69)	9.77(6.96-13.13)	11.35(6.73-15.49)	231.82(165.47-310.9)	262.21(156.87-357.07)
ASPR, age-standardized prevalence rate; ASDR, age-standardized death rate; DALY, disability adjusted life-year; SDI, socio-demographic index; UI, uncertainty interval
